# Supplementary material for: Training outcomes for audiology students using virtual reality or traditional training methods
Source: PLoS One. 2020 Dec 3;15(12):e0243380. doi: 10.1371/journal.pone.0243380 (PMC7714342; doi:10.1371/journal.pone.0243380)
Supplement: S1 Data — (XLSX) [file pone.0243380.s003.xlsx]

## Sheet: TT group
	Student ID	Q1	Q2	Q3	Q4	Q5	Q6	Q7	Q8	Q9	Q10	Q11	Q12	Q13	Q14	Q15	Q16	Q17	Q18	Q19	Q20
Pre-test	TT1	1	0.2	1	0.5	1	1	0.5	0.5	1	0	0.5	0.2	0	0.2	0.5	0	0	0.2	0	0
	TT2	1	0.2	1	1	1	0.5	0.2	0.5	0	0.2	1	0	0.2	0.5	0.5	0	0.5	1	0	1
	TT3	1	0	1	1	1	0.5	0.2	0.2	0.5	0	0.2	0.2	0	1	1	0	1	0	0	0
	TT4	1	1	1	1	1	0.5	0	0	0	0	1	0	0	0	0.5	0	0.5	1	0	1
	TT5	1	0.2	0.2	1	1	0.5	0.2	1	0	0	0.5	0.5	0	0.5	0.5	0	0.2	0.2	0	0.2
	TT6	1	0	0.5	1	0.2	0.2	1	0	0	0	0	0	0	0	0.5	0	0.2	1	1	0
	TT7	1	0	0.5	1	1	0.2	0	0.5	0	0	0	0	0	0	0	0	0	0	0	0
	TT8	1	0	0.2	1	1	0.5	0	0.5	0.2	0.2	0	0.5	0.2	0	0.2	0	0.2	0.2	0	0.2
	TT9	1	0.2	1	0.5	0	0.2	0.2	1	0.5	0	0	0	0	0.2	0.2	0	0	1	0	0
	TT10	1	0.2	1	1	1	0.5	0.5	1	0	0	0.2	0	0	0.2	0.2	0	0	0.2	0	0.5
	TT11	1	0	1	1	1	0.5	0.5	0.2	0.5	0	0.5	0	1	0.2	0.5	0	0	0.2	1	0.5
	TT12	1	0	1	0.5	1	0.5	0.2	1	0.2	0.2	0.5	0	1	0.2	1	0	1	1	0	0.5
	TT13	1	0	1	0.5	1	0.2	0	1	1	0.2	1	0	0	0.5	0.5	0	0.2	0.5	0	0
	TT14	1	0.2	1	1	1	0.5	0.5	0.5	1	0	0.5	0	0.2	0	0.5	0	1	1	1	0.5
	Student ID	Q1	Q2	Q3	Q4	Q5	Q6	Q7	Q8	Q9	Q10	Q11	Q12	Q13	Q14	Q15	Q16	Q17	Q18	Q19	Q20
Post-test	TT1	1	0.2	0.5	1	1	1	1	0.5	0.5	0	0.2	0.5	0.5	1	0.5	0	0	0.5	0	0.5
	TT2	1	1	0.5	1	1	0.5	0	0.5	0.5	0.2	0.5	0.5	0.2	0.5	0.5	0	0	0.5	0	0.2
	TT3	1	0	1	1	1	0.5	0.5	0.5	0.2	0.2	1	0.2	0	1	1	0	0.2	1	0	0.5
	TT4	1	0.2	1	1	1	0.5	1	1	0.5	0.2	0.5	0.2	0	0.2	1	0	0.5	1	1	1
	TT5	1	0	0.5	1	1	0.5	0.2	1	0	0	0.5	0.5	0	0.5	1	0	0.5	1	0	0.2
	TT6	1	0	1	1	1	0.5	0.5	1	0	0	0.5	0	0	0	0.5	1	0.2	1	0	0
	TT7	1	0.2	0.2	1	1	0.5	0.5	0.5	0.5	0	0	0	0	0.5	0	0	0	0.5	0	0
	TT8	1	0.5	0.5	1	1	0.5	1	0.5	0.5	0	0	0.5	0	0	0.5	0	0.5	1	0	0
	TT9	1	0.2	1	1	1	0.5	1	1	0.5	0.2	0.2	0.2	0	0	0.2	0	0	0.5	0	0.5
	TT10	1	0.5	1	1	1	0.5	1	1	0	0	0.5	0	0	0	1	0	0.5	0.5	0	0.5
	TT11	1	0	1	1	1	0	0.5	0.2	1	0.2	0.5	0	0.2	0	0.5	0	0	0.2	1	0
	TT12	1	0.2	1	1	1	1	0.5	1	1	0	0.5	1	1	0.2	0	0	0.5	1	0	0.5
	TT13	1	0.5	1	1	1	0.5	0	1	1	0	0.5	0	0	0	0.5	0	0	0.5	0	0
	TT14	1	0.2	1	1	1	0.2	0.2	0.5	0	0	0.5	0	0.2	0.2	0.5	0	0	0.5	1	0.5
	Student ID	Q1	Q2	Q3	Q4	Q5	Q6	Q7	Q8	Q9	Q10	Q11	Q12	Q13	Q14	Q15	Q16	Q17	Q18	Q19	Q20
Post-test after VR training	TT1	1	0.2	1	1	1	1	0.2	0.5	0.2	0	0.2	0.2	1	0.5	1	0	0	0.2	1	0.5
	TT2	1	0.2	0.5	1	1	0.5	0.2	0.5	1	0.2	0.5	0.2	1	1	0.5	0	0	0.2	0	0
	TT3	1	0.5	1	1	1	1	1	1	0.5	0.2	0.5	1	0.5	1	0.5	1	0	1	0	0
	TT4	1	1	1	1	1	0.5	1	1	0.5	0.2	1	1	0.5	0	0.5	0	0.5	1	1	0
	TT5	1	0.5	0.5	1	1	0.5	0.5	1	0.5	0.2	0.5	0.5	0	0	1	0	0.2	0.5	1	0
	TT6	1	0.5	0.5	0.5	1	0.2	0.5	1	0.5	0	0	0.2	0.5	0	0.2	1	0.2	0.5	0	0.2
	TT7	1	0.2	0.5	0.5	1	0.5	0.2	0.5	0.5	0	0.2	0.5	0	0	0.2	0	0.2	0	0	0
	TT8	1	1	0.5	1	1	1	1	0.5	0.5	0.2	0.2	1	0.5	0.5	1	0	0.2	1	0	0
	TT9	1	0.5	1	1	1	0.5	1	1	0.5	0	0	0.5	0.5	0	1	0	0.2	1	1	1
	TT10	1	0.2	1	1	1	0.5	1	1	0	0.2	0.2	0.2	0	1	0.2	0	0.5	1	1	0.5
	TT11	1	0.2	1	1	1	0.5	0.5	0.2	1	0.2	0	0.2	1	0	0.5	0	0.2	1	0	0.5
	TT12	1	0.2	1	1	1	1	1	1	1	0.2	0	1	1	0.2	1	0	0.2	0.5	0	0.5
	TT13	1	1	1	1	1	0.5	1	1	1	0	0.5	0.2	0.2	0.2	0.5	1	0.2	1	1	0
	TT14	1	1	1	1	1	0.5	0	1	1	0	0.5	0.5	0.5	0.2	0.5	0	0.2	0.5	0	0.5
	Student ID	S1	S2	S3	S4	S5	C1	C2	C3	C4	C5	C6
Satisfaction (S) and self-condidence (C) after VR training	TT1	3	5	4	4	4	3	5	5	5	5	4
	TT2	2	5	2	5	5	4	5	5	4	5	5
	TT3	1	5	1	5	5	4	5	4	1	1	4
	TT4	1	4	2	5	4	5	3	5	4	4	4
	TT5	2	5	2	4	4	2	2	4	2	2	2
	TT6	2	5	4	4	5	4	5	5	5	2	4
	TT7	5	1	3	5	4	4	4	5	4	1	5
	TT8	5	1	1	5	4	5	1	4	4	4	4
	TT9	4	5	3	5	5	4	3	5	1	4	5
	TT10	5	5	4	5	5	5	4	4	1	1	5
	TT11	5	5	2	5	4	3	4	4	1	4	4
	TT12	4	4	4	5	5	5	4	5	1	5	4
	TT13	4	5	2	5	4	5	4	4	1	3	4
	TT14	5	4	2	5	5	5	3	4	1	3	4

## Sheet: VRT group
	Student ID	Q1	Q2	Q3	Q4	Q5	Q6	Q7	Q8	Q9	Q10	Q11	Q12	Q13	Q14	Q15	Q16	Q17	Q18	Q19	Q20
Pre-test	VRT1	1	0.2	1	1	1	1	0	1	0	0.2	0	0.2	0	0.2	0.5	0	0.2	0.5	0	0.5
	VRT2	1	0	1	1	1	1	0.5	0.2	1	0	0.2	0.2	0.5	0.2	0.5	0	0.2	0.5	0	0
	VRT3	1	0	0	1	1	0.5	0	1	0.2	0	0.5	0.2	0.5	0.2	0.2	0	0.2	1	0	0
	VRT4	1	0.2	0.2	1	1	0.5	0.2	0.5	0.5	0.2	0.5	0	0	0.2	0.5	0	0.5	0.5	0	0
	VRT5	1	0.2	1	1	1	0.5	0	1	1	0	0	0.2	0	0	0.2	0	0.2	1	0	0.2
	VRT6	1	0	1	1	1	0.5	0	1	1	0	0.5	0.2	0	0	0.5	0	0	0.5	0	0.2
	VRT7	1	0	1	1	1	0.5	0.5	0.5	1	0.2	0	0	0	0	0	0	0.2	1	0	0.2
	VRT8	1	1	1	1	1	0.5	0.5	0.2	0.5	0.2	0	0	0.5	0	0.5	0	0	0	0	0
	VRT9	1	1	0	1	1	0	0.5	0.5	0	0	0	0	0.5	0	0	0	0.2	0	0	0
	VRT10	1	1	0.2	1	0	0	0	1	0.2	0	0	0	0.2	0.2	0.5	0	0	0.2	0	0.5
	VRT11	1	0.5	0.5	1	1	0.5	0.2	0.5	1	0.2	0.2	0	0	0.5	0.2	0	0	0	0	0.2
	VRT12	1	1	1	1	0	0.5	0.5	0.5	1	0	0	0	0.5	0.2	0	0	0.2	1	0	0
	VRT13	1	0.2	1	1	1	0.5	0.5	0.5	0.5	0	0	0	0	0.5	0.5	0	0.5	1	0	0.5
	VRT14	1	0	1	1	1	0.5	0.5	1	1	0	0.2	0.5	1	0	0.5	0	0	1	0	0.2
	VRT15	1	0	0.2	0.2	1	0	0.5	0.5	0.5	0	0.5	0	0	0	1	0	0	0.2	0	0.2
		Q1	Q2	Q3	Q4	Q5	Q6	Q7	Q8	Q9	Q10	Q11	Q12	Q13	Q14	Q15	Q16	Q17	Q18	Q19	Q20
Post-test	VRT1	1	0.2	1	1	1	1	0	1	0.5	0.2	0	0.5	0.5	0.5	1	0	0.5	1	0	0
	VRT2	1	0.5	1	1	1	1	1	1	1	0	0.2	1	1	0	1	0	0.2	1	0	0.5
	VRT3	1	0.5	0.2	1	1	1	1	1	1	0	0	0.5	0.5	0	0.5	0	0.2	0.5	0	0.2
	VRT4	1	1	1	1	1	1	1	0.5	1	0	0.2	0.2	0.5	0	0.2	0	0.5	0	0	0
	VRT5	1	0.5	1	1	1	0.5	1	0.5	0.2	0.2	0.5	0.2	1	1	0.2	0	0.2	1	0	0.5
	VRT6	1	1	1	1	1	1	0.5	1	0.5	0	0.5	1	0	0	0.5	0	0.2	0.5	1	0.2
	VRT7	1	0.2	1	1	1	0.5	1	1	0.2	0	0.2	1	0	1	0.5	1	0.5	1	1	0.5
	VRT8	1	1	1	1	1	1	1	1	0.5	0	0	0.5	1	0.2	1	0	0.2	1	1	0
	VRT9	1	1	1	1	1	0.5	1	1	0.5	0.2	0	0.5	1	1	0.2	1	0.5	1	0	0
	VRT10	1	0.2	1	1	1	0.5	0	1	1	0	0	0.5	1	0.2	0.5	0	0.5	1	1	0
	VRT11	1	1	1	1	1	1	1	1	0.2	0	0	0.5	0	0.2	1	0	0.5	0.2	0	0
	VRT12	1	1	1	1	1	1	1	1	1	0.2	0.5	0.2	0.5	0.2	1	0	0.5	0.5	0	1
	VRT13	1	0.5	0.5	0.5	1	1	1	0.2	1	0.2	0.2	0	0	1	0.5	1	0.2	0.5	1	0.5
	VRT14	1	0.5	1	1	1	1	0.5	0.5	0.5	0.5	0.2	0.5	1	1	1	0	1	1	1	0.2
	VRT15	1	0.2	1	1	1	0.2	0	1	1	0.2	0.5	1	0	0.2	1	1	0.5	0.5	0	0.2
		S1	S2	S3	S4	S5	C1	C2	C3	C4	C5	C6
Satisfaction (S) and self-condidence (C) after VR training	VRT1	4	5	5	5	5	5	2	4	4	5	5
	VRT2	5	5	5	5	5	5	4	4	4	5	5
	VRT3	5	5	5	4	5	4	2	4	4	4	2
	VRT4	4	5	5	5	5	4	4	4	4	5	4
	VRT5	5	5	5	5	5	5	4	5	5	5	4
	VRT6	5	5	5	5	5	4	4	5	5	5	4
	VRT7	5	4	5	5	5	5	3	5	5	5	5
	VRT8	5	5	5	5	5	5	4	4	4	2	4
	VRT9	5	5	5	5	5	5	5	4	5	4	5
	VRT10	5	5	5	5	5	5	5	4	4	5	5
	VRT11	5	5	5	5	5	4	4	4	5	5	5
	VRT12	5	5	5	5	5	5	5	5	5	4	4
	VRT13	5	5	5	5	5	5	4	5	5	5	5
	VRT14	5	5	5	5	5	5	5	5	5	5	5
	VRT15	5	5	5	4	5	4	5	3	2	4	4
